# Supplementary material for: RNA-Seq-based transcriptomic and metabolomic analysis reveal stress responses and programmed cell death induced by acetic acid in Saccharomyces cerevisiae
Source: Sci Rep. 2017 Feb 17;7:42659. doi: 10.1038/srep42659 (PMC5314350; doi:10.1038/srep42659)
Supplement: Supplementary Table S5 [file srep42659-s2.xls]

## Sheet: Table S5
RNA-Seq-based transcriptomic and metabolomic analysis reveal stress responses and programmed cell death induced by acetic acid in Saccharomyces cerevisiae Yachen Dong, Jingjin Hu, Linlin Fan, Qihe Chen*
Supplementary Table S5. Metabolites changed in W303-1B during acetic acid treatment.
Metabolite	Fold change (45 min)		Fold change (120 min)		Fold change (200 min)		Intensity-CK-45 min						Intensity-Ac-45 min						Intensity-CK-120 min						Intensity-Ac-120 min						Intensity-CK-200 min						Intensity-Ac-200 min
	LOG2(Ac/CK)-45min	P value(Ac/CK)-45min	LOG2(Ac/CK)-120min	P value(Ac/CK)-120min	LOG2(Ac/CK)-200min	P value(Ac/CK)-200min	CK45min-1	CK45min-2	CK45min-3	CK45min-4	CK45min-5	CK45min-6	Ac45min-1	Ac45min-2	Ac45min-3	Ac45min-4	Ac45min-5	Ac45min-6	CK120min-1	CK120min-2	CK120min-3	CK120min-4	CK120min-5	CK120min-6	Ac120min-1	Ac120min-2	Ac120min-3	Ac120min-4	Ac120min-5	Ac120min-6	CK200min-1	CK200min-2	CK200min-3	CK200min-4	CK200min-5	CK200min-6	Ac200min-1	Ac200min-2	Ac200min-3	Ac200min-4	Ac200min-5	Ac200min-6
Glyceric acid	4.39498	1.31167e-12	5.41564	7.8128e-07	3.58366	0.000367342	1.12799	10.1806	11.9078	5.04722	4.78298	5.46564	128.35	137.478	141.853	141.42	127.251	133.899	2.43126	4.07815	1.55743	9.28673	8.33403	4.16656	281.534	201.925	146.374	183.092	241.571	219.811	4.95189	4.03784	8.93899	3.06808	4.82514	4.20987	69.6176	32.9628	35.8068	44.8424	86.8761	89.9515
Galactose*	4.15104	1.23925e-12	4.55412	2.45461e-06	0.229616	0.773444	49.899	214.485	200.602	72.4375	20.0213	26.4619	1717.29	1741.28	1689.97	1772.74	1759	1693.35	43.1707	134.601	39.568	100.813	122.012	110.978	2973.51	1812.34	1605.54	1749.94	2294.17	2512.16	308.322	304.206	2581.71	300.5	308.314	309.077	865.228	676.105	490.466	510.092	984.813	1294.86
Citric acid*	2.83376	0.00364177	3.31439	4.25165e-05	0.996512	0.0870109	0.785139	1.34575	2.39142	0.728412	0.7255	0.527719	4.51897	7.61403	14.3022	11.1698	3.19602	5.56758	0.847458	1.04878	0.763854	0.960006	0.43897	1.638	14.9231	8.94513	6.86842	6.70657	10.0553	9.17522	0.445886	1.38197	4.30545	1.09335	1.13523	1.58768	2.37097	2.16227	1.74677	2.8477	4.99451	5.72886
Linoleic acid	0.470247	0.10878	3.54236	2.47004e-10	2.91304	0.000153573	0.386968	0.432904	0.222342	0.158589	0.365791	0.110778	0.31499	0.478948	0.301863	0.400767	0.43521	0.391965	0.2286	0.348642	0.0660039	0.303303	0.239803	0.285828	2.98565	2.76536	2.8872	2.44781	2.91828	3.14782	0.243149	0.379137	0.526328	0.286367	0.189288	0.363056	3.21849	2.65079	2.49167	1.48801	1.46223	3.65746
Oleic acid	0.551525	0.0243046	2.26458	2.11858e-09	1.69581	0.000653512	281.972	243.287	196.268	352.506	246.73	61.9473	336.222	356.68	333.356	361.45	315.848	322.992	165.415	193.722	91.4932	189.882	207.005	277.273	956.554	873.716	849.572	817.557	932.706	974.692	237.781	240.096	257.232	229.018	239.796	247.111	1036.39	816.453	780.38	494.172	453.416	1119.95
Fructose*	1.28772	0.000734457	2.09137	3.9141e-06	0.0100395	0.980534	4.07136	20.0143	23.0988	8.00873	10.0472	8.56505	26.4829	26.925	26.044	37.9644	34.9232	27.85	23.2698	20.0991	8.96424	44.208	45.6439	46.3483	140.941	118.429	119.61	106.741	165.102	152.619	50.7873	53.2902	144.518	52.8939	53.7357	54.002	86.1972	53.0788	58.3478	32.9767	68.6747	112.81
Palmitelaidic acid*	-0.294629	0.289321	1.8897	4.48782e-07	1.05929	0.000682391	554.148	401.153	347.11	646.835	425.268	156.317	338.715	351.451	330.957	364.699	332.898	344.623	290.594	307.456	145.088	329.018	359.368	468.081	1251.29	1133.77	1045.69	975.496	1251.75	1381.16	381.999	400.245	452.204	385.097	406.289	411.187	1153.23	846.118	846.182	513.543	718.649	1000.79
Dodecanoic acid	-0.544738	0.0630115	1.73464	1.48384e-06	1.43288	0.000321229	13.7875	10.952	11.6847	18.1836	9.42086	5.80634	8.6404	7.08536	6.40991	8.98827	8.49299	8.25617	5.18919	10.2553	3.51776	9.84647	10.3982	12.8986	30.037	26.6058	25.6779	25.5999	32.802	32.6825	2.33349	6.87859	7.79306	11.5986	7.56203	10.0898	26.6497	19.25	22.1574	11.8614	20.8677	24.0971
11-cis-Octadecenoic acid*	0.330823	0.416812	2.03263	0.0390722	-0.0707378	0.939276	130.168	111.223	90.8108	164.487	113.916	27.8783	155.684	165.677	156.202	169.458	2.0673	153.951	4.2667	88.8596	42.5021	88.6217	95.1528	128.862	470.685	5.36549	420.06	3.26261	456.978	477.722	109.806	111.852	123.121	106.355	114.391	115.301	6.20436	397.686	2.72645	237.894	1.68667	2.05027
Glucose*	2.24157	0.0206207	0.368515	0.300181	-0.812935	0.0527302	167.702	282.585	348.545	331.845	319.202	229.844	1919.4	1915.69	1898.97	1958.12	86.6443	164.757	1.07574	238.308	152.402	155.88	262.1	254.677	329.105	224.808	160.686	185.197	261.622	212.803	109.623	124.726	129.581	57.6986	125.983	59.35	69.7609	15.1642	22.7739	49.9819	105.344	82.4713
Mannitol*	3.85935	0.374233	2.17266	0.270729	-2.61758	0.0885318	0	0.0186409	0.0355881	0	0	0	0	0	0	0	0.787067	0	0	0.016642	0	0.243109	0.0480099	0.0463534	0.962311	0	0	0.634226	0	0	1.89776	0	1.13486	0	0.423449	0.696149	0	0.0359144	0	0	0.226082	0.414573
Inositol-3-phosphate	-1.37561	6.01974e-05	2.14849	6.41859e-06	2.15433	4.96952e-06	148.108	127.777	102.639	98.512	90.3371	89.3144	33.8089	43.5818	54.9326	48.2282	36.8875	35.6414	34.9225	94.6154	62.1826	109.82	115.39	92.8812	334.994	288.901	381.962	322.267	437.549	494.651	57.5641	68.2287	88.6446	50.9005	66.5827	58.6733	355.046	215.942	243.703	309.093	361.241	253.751
9-Tetradecenoic acid	-1.24013	0.00232026	1.49953	2.14081e-05	0.984456	0.00422311	8.15827	6.59532	6.99988	10.5769	7.44857	3.23452	3.09841	3.00619	1.78358	4.04305	3.39165	2.88615	2.3543	5.83395	2.63541	4.12935	5.38975	6.90547	13.591	11.8063	11.1758	10.5445	14.0148	15.912	4.6356	5.35591	4.73425	3.98085	0.830249	3.76309	10.6831	6.65692	7.48054	4.80901	8.52176	7.9492
Adenine*	-2.20761	0.00470371	1.10483	0.00534057	0.0471855	0.88724	4.37134	12.8727	15.0978	13.5099	13.2279	12.8931	0.365651	0.924074	12.9353	1.19297	0.0655901	0.0980641	0	23.6875	15.3752	17.5251	36.8789	34.1634	51.8013	35.4786	36.6136	37.8011	56.0065	56.797	14.2824	20.3895	28.4521	11.3091	17.8495	18.7601	27.9748	9.37046	11.1191	16.8982	30.1567	19.2153
Frucose-6-phosphate*	0.957143	0.122831	1.50231	0.034039	-4.23298	0.168868	0.563571	2.7519	2.717	0.519147	1.23794	0.683607	0.45242	2.86811	4.64942	4.36972	2.60557	1.50508	0.410673	1.18097	0.447252	6.25497	6.49124	1.71211	15.4613	5.94989	3.4322	5.676	8.28838	7.92817	8.16119	9.78375	86.6618	1.50277	9.11775	9.29286	0.481436	0.430676	0.30909	1.07031	3.25605	1.07437
Glucose-6-phosphate*	1.41066	0.0143282	1.21478	0.0344284	-4.41329	0.0813033	7.67248	27.5759	25.3813	12.3589	11.6507	16.4607	22.9131	41.9834	76.1534	66.0376	35.7238	25.9723	27.8865	28.0559	19.6456	61.8257	64.3026	55.6201	199.926	84.3442	42.6188	78.0919	102.753	89.5589	157.643	177.504	1117.74	142.897	169.285	175.835	9.73919	5.73309	3.84686	12.5921	44.2662	14.9129
Ethanolamine*	0.367462	0.00100946	0.303435	0.268978	-1.12138	0.00279469	566.769	482.661	561.958	484.111	593.992	403.077	707.475	644.067	683.474	627.483	629.555	697.609	35.2511	586.828	504.931	384.475	533.314	564.234	575.347	595.459	470.441	511.304	522.641	544.562	1289.07	1220.69	470.608	1072.84	1129.15	732.151	514.418	538.914	485.259	417.908	279.312	482.81
2-Aminobutyric acid*	0.12246	0.639503	0.143033	0.580002	-1.1301	0.00245557	50.3235	42.47	48.0631	41.6847	50.8673	34.5501	59.654	54.809	57.8956	53.1067	10.0077	56.2239	10.3611	49.7894	42.8104	33.6571	45.5566	47.7734	47.8733	49.2355	25.6768	42.7251	42.8752	45.5283	107.232	100.865	39.4255	92.5436	94.9436	62.5302	42.5679	44.8127	41.0371	35.2617	23.0051	40.6338
Lysine*	-1.35731	0.000551273	0.41171	0.205316	-0.5857	0.196535	103.45	245.773	229.816	240.888	186.796	157.963	63.2599	66.3335	76.2035	66.4479	105.434	76.9082	54.6877	128.698	71.4078	175.861	151.827	151.045	243.273	116.72	106.83	130.14	171.195	207.627	67.5148	63.429	142.32	61.0358	60.5196	56.9106	50.238	23.9736	22.0467	39.2912	101.688	63.7617
Glycerol-3-phosphate*	-2.45516	0.00027331	0.513465	0.0152076	-0.894936	0.000761844	762.856	494.849	486.116	395.545	442.138	245.528	49.3658	66.9037	146.173	92.5503	86.1198	74.4185	375.183	292.314	131.357	262.833	373.056	331.781	453.581	359.164	406.294	368.179	437.716	496.735	374.526	505.845	636.164	458.43	517.412	503.833	334.231	212.362	197.891	183.317	299.493	383.982
Lactic acid*	0.522357	0.0311854	0.152786	0.369641	-3.79411	0.000779047	38.8788	40.5686	51.5648	43.041	28.6364	22.2602	66.5721	49.5719	44.0452	41.3816	70.797	50.7276	19.9869	30.2283	45.5127	33.6859	28.0885	32.0623	38.7875	38.8613	31.5973	30.5493	38.2349	32.7112	525.168	518.021	12.823	516.071	511.615	523.506	71.7371	44.0393	19.8527	18.2463	21.6204	12.4503
Toluic acid*	0.150061	0.747314	-2.98345	0.0953999	-1.26076	0.0668539	0.979108	9.29611	9.43759	13.3553	9.05438	8.78619	9.266	8.67433	18.9762	11.446	4.80906	3.31742	144.918	22.2648	29.6592	17.8506	22.1683	21.6556	6.92229	5.54621	6.74122	1.69047	5.81233	5.97477	62.9353	23.7346	56.2255	11.0725	23.6537	23.4142	9.78125	7.55944	7.67772	24.1397	5.10504	29.6339
Myo-Inositol	-2.79619	7.33324e-07	-0.81583	0.00623775	-0.556817	0.0301169	309.75	326.273	410.86	340.656	373.395	223.422	45.7783	46.4883	45.6967	49.5363	50.1512	48.0301	352.205	426.344	182.812	352.374	413.734	349.202	143.774	132.275	267.437	149.416	238.595	248.221	321.957	325.051	342.357	318.496	326.543	322.527	407.046	157.827	201.39	132.129	171.109	260.821
Glutamine	-0.801919	0.0308849	-1.2286	0.0159484	-2.68452	4.04691e-09	501.591	1870.43	2308.01	2021.77	1846.68	1254.19	879.186	1025.71	1107.07	1099.14	604.675	906.898	625.932	3743.67	1685.45	2946.77	3455.29	3722.83	1657.92	1012.09	810.366	942.44	1234.24	1247.45	2299.47	2557.06	1988.8	2403.36	2558.53	2512.4	440.81	233.982	213.761	281.286	521.467	536.164
Aspartic acid	-2.01969	4.83581e-05	-2.09098	0.00860429	-3.51295	3.61919e-11	608.928	994.456	1219.57	936.281	1073.18	649.104	213.633	248.808	285.251	272.318	109.538	222.253	30.5643	2162.98	1046.39	1594.62	2353.51	2224.7	497.959	313.192	285.971	296.088	400.78	415.394	1604.7	1918.1	1790.01	1782.02	1915.98	1905.86	211.723	106.604	93.8637	129.55	207.198	207.343
Leucine	-1.82548	0.000120106	-2.3821	0.00311136	-4.10393	1.56402e-09	1374.24	2668.6	2817.33	2106.93	2380.42	1436.97	597.209	647.069	636.418	655.792	459.105	611.528	787.859	5693.47	2327.52	5955.56	5667.53	5557.06	1104.63	680.287	652.352	641.713	911.589	994.899	5897.43	6515.22	4844.8	6436.19	6644.75	6340.17	531.234	272.453	268.197	218.43	387.793	454.968
Glucitol/Sorbitol	-2.56207	0.00124442	-3.21881	0.000204232	-2.59028	0.000195698	0.158725	1.14282	1.11138	0.984061	0.772205	0.666274	0.119373	0.112912	0.131653	0.17481	0.14124	0.138814	1.30028	1.24193	0.377171	1.28731	1.35677	1.83433	0.188835	0.144346	0.0566087	0.127959	0.119614	0.157233	1.49628	1.34781	1.16471	1.3388	1.2201	1.34428	0.0339176	1.15166	0.0318976	0.0128225	0.0694718	0.0140382
Alanine	-1.96507	9.86618e-05	-2.59218	0.00263615	-4.14963	1.80926e-08	1167.72	1497.43	1801.92	1032.48	1606.62	794.854	346.649	357.753	379.303	367.942	223.595	348.429	739.806	3892.07	1333.7	3671.48	4283.69	3980.93	572.033	424.408	431.844	386.814	565.837	587.78	3626.15	5120.97	3975.4	4948.09	5199.36	4902.59	401.517	241.373	187.671	150.477	258.867	324.871
Glycine	-1.25426	0.0048965	-2.874	0.000102778	-4.66619	8.28906e-12	36.2254	96.5461	94.2538	115.402	74.5068	47.7035	29.4179	33.619	33.5441	34.6352	31.3436	32.2212	107.956	234.073	125.477	174.669	264.375	238.392	37.6183	20.8043	18.3189	19.2563	26.8469	33.3348	290.389	297.721	261.278	255.65	288.562	262.359	15.427	9.98454	6.91055	7.5959	11.9537	13.3494
Succinic acid	-2.16936	0.00330929	-3.66674	5.17543e-05	-2.96701	0.00028276	2.60408	11.2153	4.59918	4.85347	5.54796	6.78433	1.51047	1.8208	0.851801	1.52829	0.917417	1.28643	14.2421	18.8251	7.06447	15.4742	17.5212	23.0147	0.853227	1.83198	1.04274	0.426362	1.84576	1.57026	15.7419	5.24628	14.0766	13.6122	6.83238	15.4666	1.19315	2.57095	0.690486	2.1667	0.979014	1.47691
Ornithine	-2.41414	1.68686e-05	-2.61749	0.00387827	-4.27075	5.79083e-09	1031.15	2068.47	2313.58	2149.81	2179.73	1650.59	337.428	411.267	444.238	444.501	170.092	330.058	0	4220.37	3091.17	2664.19	4415.63	4599.29	718.583	452.605	353.487	425.909	573.563	570.409	2794.56	3288.25	2777.32	2496.29	3268	2467.37	152.524	74.7389	65.8781	155.852	249.884	186.574
Valine	-2.41709	1.28386e-05	-2.919	0.00257953	-4.38261	5.70964e-13	172.408	247.116	284.047	202.58	247.358	139.201	40.1794	42.7748	42.4338	43.3856	31.3778	41.8877	108.529	612.301	205.979	605.097	728.271	612.113	71.4212	54.115	55.8678	48.8443	73.0482	76.4733	635.069	709.034	660.357	696.73	719.833	699.373	55.6783	28.17	24.3921	18.6466	32.0541	38.5935
Threonine	-2.67995	1.31073e-05	-2.94133	0.00361263	-4.54851	2.27613e-12	259.039	392.155	451.894	331.371	411.071	223.797	56.222	58.3494	59.262	58.2383	35.3753	55.4646	74.4679	972.998	377.56	848.406	1107.08	1021.32	115.187	82.2475	78.8522	74.4545	107.035	115.289	998.913	1094.04	1015.89	1103.96	1152.24	1127.15	67.9421	39.5501	30.7644	29.6223	49.3835	60.167
Serine	-2.57738	4.11712e-05	-3.10105	0.0036565	-4.65577	2.0211e-11	393.655	582.248	712.854	484.033	632.054	309.979	89.5613	97.1183	99.8951	96.3835	44.9748	93.9401	60.0269	1537.21	652.566	1175.68	1682.97	1561.97	164.575	108.792	102.883	100.202	143.932	157.014	1347.87	1609.95	1492.27	1545.03	1647.07	1621.59	86.1109	53.7602	39.1324	43.485	65.4944	79.5212
Pyroglutamic acid	-4.76326	0.000133805	-2.95672	0.0040405	-3.07797	3.57445e-05	0.236643	1.1286	0.839979	0.834872	0.657882	0.905433	0.0320915	0.046678	0.0234129	0	0.0673276	0	1.15632	1.13569	0.816802	3.49771	2.3191	1.56355	0.170826	0.102489	0.216458	0.19763	0.333774	0.329898	1.52736	1.76763	2.26695	1.16639	1.22863	2.43054	0.322928	0.155566	0.15979	0.146085	0.216904	0.228851
D-Galactopyranose	-2.81683	3.26202e-05	-4.32926	0.00142008	-4.40681	0.0051298	1.73773	3.59178	2.24504	3.24362	2.22943	2.00244	0.47377	0.271492	0.315055	0.317566	0.461956	0.29609	0.442513	8.02012	5.72642	4.83789	8.64813	9.27746	0.314372	0.196942	0.21931	0.42794	0.405121	0.274581	4.96256	0.606402	5.29074	0.553623	5.44255	4.553	0.191706	0.180296	0.0827512	0.112876	0.224057	0.217593
Proline	-3.05529	4.83628e-05	-3.57917	0.00202257	-5.17314	1.69231e-09	379.979	608.611	785.12	495.328	689.362	346.901	71.3897	75.6629	76.4709	77.3811	27.9309	68.7922	215.951	1589.31	537.193	1420.33	1736.25	1620.31	116.682	87.0577	85.4389	77.4401	109.816	119.232	1391.66	1708.08	1301.56	1643.39	1749.81	1643.26	68.5579	41.5236	28.8427	27.4107	46.6029	48.6384
Isoleucine	-3.39213	6.89925e-06	-3.61231	0.00223345	-4.95	2.16393e-13	118.353	171.666	201.669	140.689	171.115	95.7722	14.083	15.5293	15.1082	15.6797	10.1715	15.0835	68.3147	509.069	162.593	482.785	573.052	487.501	31.248	26.2398	29.6396	23.7288	37.099	38.7477	532.441	585.278	535.507	570.722	590.268	578.476	33.083	16.1875	14.0922	10.5304	16.6945	19.1731
Phenylalanine	-4.35735	1.62968e-06	-3.57784	0.00369322	-4.46843	0.000675099	20.2428	28.9012	32.3787	22.8629	28.9746	17.3149	1.10163	1.31065	1.4699	1.48943	0.667466	1.31194	6.61418	83.5802	27.1153	77.8096	104.271	83.8396	4.68505	4.48417	5.33054	4.17075	6.53547	6.88793	90.0444	96.5689	1.49049	95.0504	99.1908	95.4295	6.7093	2.71279	3.10201	2.1617	3.35279	3.54339
Asparagine	-4.25244	2.07228e-05	-3.8502	0.00453646	-5.56789	1.32995e-08	43.0229	82.5181	103.317	66.2458	88.7211	55.2919	1.96688	3.77743	8.45825	6.99081	0.140117	1.7057	4.4031	277.951	107.284	236.217	351.123	340.031	19.2686	11.8797	11.3929	11.6063	18.1438	19.0282	224.423	314.558	314.501	235.012	300.238	298.123	7.6439	3.79186	2.61858	4.51626	9.88364	7.10686
Methionine	-3.97351	3.36319e-06	-4.07055	0.00169964	-5.63337	1.0132e-12	7.16962	10.4904	11.1028	7.76859	10.4036	5.75093	0.566062	0.630185	0.708632	0.712902	0.228235	0.507862	5.91426	30.7963	9.8828	26.3481	37.9724	31.2752	1.48274	1.14077	1.45614	0.781131	1.68227	1.91963	36.3662	38.0864	33.5221	37.3626	39.5419	37.0771	1.32157	0.563876	0.512107	0.318699	0.794402	0.960847
Tyrosine	-3.74758	4.79973e-06	-4.60109	0.0248379	-5.39862	2.34798e-06	53.1443	102.728	102.19	80.6979	82.6131	60.9487	4.71514	4.61451	7.80074	4.79606	9.15674	4.82581	1090.69	249.679	78.1223	448.49	291.008	251.855	18.8098	11.7939	13.9547	13.0321	18.6254	23.0777	288.2	297.649	507.22	340.977	275.445	350.501	12.8461	5.39613	4.81812	5.09355	11.2009	9.47877
Uracil	-5.16839	0.000173433	-4.41892	0.000135514	-5.17866	1.41786e-15	35.7988	117.503	158.241	131.813	149.502	82.0903	4.25901	1.73661	4.4482	3.6122	2.33218	2.38029	63.4424	132.655	53.8726	157.272	149.965	137.002	6.16776	4.54248	4.02682	5.21835	6.27876	6.21952	127.985	132.278	122.28	126.687	127.012	123.681	4.71602	4.07265	3.56366	2.8609	3.19036	2.57805
4-Aminobutyric acid	-4.47778	6.89862e-05	-4.44103	0.00302011	-7.26711	3.72667e-10	263.12	799.951	608.476	640.555	555.601	369.006	22.752	24.6971	23.4732	25.196	24.0416	25.1042	82.1068	720.62	307.955	547.001	810.104	1057.23	39.3358	21.2667	17.2163	25.2976	28.7405	30.4279	1123.58	1122.76	1186.39	966.803	1112.23	903.931	7.19994	6.63878	4.04001	4.64946	8.7353	10.3875
Maltose	-4.85548	1.57172e-05	-6.08825	2.67166e-05	-7.89345	2.37721e-11	4.70557	7.04693	9.47621	6.09178	8.54499	4.37709	0.2895	0.255451	0.252931	0.138875	0.306268	0.147062	11.8527	14.476	4.75375	10.3736	15.5953	13.4068	0.254827	0.119094	0.0763023	0.155762	0.235604	0.193991	17.8311	17.2811	18.9183	15.0625	16.4712	16.6036	0.0742883	0.10861	0.0286441	0.0441529	0.0399978	0.133992
The change of intracellular metabolites was regarded as significant with the threshold |log2(Fold change)|>1 and P value<0.05, P value≥0.05 is indicated by an asterisk.
Metabolites up-regulated in response to acetic acid at more than one time point without significant decline are highlighted in red, and down-regulated metabolites without significant increase are highlighted in blue. The metabolites showing both significant increase and decline at different times are highlighted in green.
